# Supplementary material for: Construction of an ER stress-related prognostic signature for predicting prognosis and screening the effective anti-tumor drug in osteosarcoma
Source: J Transl Med. 2024 Jan 16;22:66. doi: 10.1186/s12967-023-04794-0 (PMC10792867; doi:10.1186/s12967-023-04794-0)
Supplement: Supplementary file 1 — Additional file 1: Table S1. Summary of 62 osteosarcoma patients clinical information. [file 12967_2023_4794_MOESM1_ESM.xlsx]

## Sheet: Sheet1
Summary of 62 osteosarcoma patients clinical information
Characteristic	No. of patients	(%)
Sex
Male	37	0.596774
Female	25	0.403226
Age, y
＜20	16	0.258065
≥20	46	0.741935
Location
Femur	28	0.5
Tibia	21	0.33871
Humerus	6	0.129032
axial skeleton	7	0.112903
Tumor size
＜10cm	32	0.516129
≥10cm	30	0.483871
Lung metastasis
Yes	41	0.66129
No	21	0.33871
