# Supplementary material for: Construction of an ER stress-related prognostic signature for predicting prognosis and screening the effective anti-tumor drug in osteosarcoma
Source: J Transl Med. 2024 Jan 16;22:66. doi: 10.1186/s12967-023-04794-0 (PMC10792867; doi:10.1186/s12967-023-04794-0)
Supplement: Supplementary file 2 — Additional file 2: Table S2. Immunohistochemistry-related indexes for the 62 patients [file 12967_2023_4794_MOESM2_ESM.xlsx]

## Sheet: Sheet1
sample	STC2			CD8+	B2M	MHC-I
	intensity	Percentage	scroe	Percentage of Positive	Mean density	Mean density
sample1	2	4	8	0.7	0.473	0.695
sample2	1	3	3	14.3	0.453	0.421
sample3	1	3	3	5.6	0.423	0.504
sample4	3	4	12	2.2	0.399	0.53
sample5	2	4	8	1.9	0.538	0.483
sample6	2	4	8	4.3	0.58	0.66
sample7	1	3	3	6.5	0.518	0.606
sample8	1	3	3	7.9	0.644	0.694
sample9	2	4	8	2.1	0.479	0.684
sample10	2	3	6	4.3	0.392	0.536
sample11	1	2	2	6.2	0.356	0.353
sample12	1	2	2	8.9	0.528	0.727
sample13	2	4	8	0	0.373	0.416
sample14	1	1	1	16.7	0.45	0.769
sample15	3	4	12	9.2	0.289	0.329
sample16	3	4	12	0.3	0.464	0.607
sample17	3	3	9	0	0.421	0.576
sample18	2	4	8	0	0.42	0.556
sample19	2	4	8	6.4	0.611	0.674
sample20	2	3	6	0.3	0.5	0.27
sample21	3	4	12	0.3	0.454	0.257
sample22	3	3	9	0	0.353	0.348
sample23	3	3	9	2.8	0.454	0.292
sample24	3	4	12	0	0.367	0.443
sample25	1	2	2	1.5	0.371	0.621
sample26	2	3	6	6.3	0.362	0.47
sample27	2	4	8	1.8	0.33	0.527
sample28	3	3	9	1.7	0.363	0.572
sample29	2	2	4	6.8	0.362	0.463
sample30	2	4	8	0.1	0.449	0.554
sample31	1	2	2	2.6	0.36	0.629
sample32	1	2	2	11.7	0.465	0.546
sample33	3	3	9	0	0.351	0.364
sample34	1	1	1	10.3	0.516	0.63
sample35	1	3	3	0	0.346	0.548
sample36	3	4	12	0.2	0.399	0.485
sample37	2	2	4	8.1	0.267	0.379
sample38	3	4	12	1.7	0.53	0.612
sample39	3	4	12	3	0.433	0.837
sample40	2	4	8	10.1	0.44	0.729
sample41	3	4	12	5.3	0.442	0.412
sample42	3	3	9	4.1	0.41	0.307
sample43	2	4	8	5.1	0.382	0.559
sample44	2	3	6	9.7	0.344	0.385
sample45	2	2	4	3.3	0.371	0.298
sample46	1	3	3	7.8	0.363	0.338
sample47	2	2	4	1.2	0.364	0.322
sample48	2	4	8	1.5	0.471	0.381
sample49	2	3	6	9.9	0.388	0.386
sample50	3	3	9	0.6	0.356	0.395
sample51	3	3	9	0.7	0.366	0.501
sample52	1	2	2	10.3	0.417	0.406
sample53	2	3	6	1.9	0.341	0.612
sample54	2	3	6	9.2	0.46	0.433
sample55	1	1	1	15.8	0.479	0.446
sample56	1	2	2	13.5	0.405	0.484
sample57	2	3	6	5.3	0.434	0.498
sample58	1	1	1	13.2	0.426	0.492
sample59	2	2	4	10.8	0.362	0.294
sample60	2	2	4	8.9	0.402	0.498
sample61	1	1	1	1.1	0.417	0.429
sample62	1	1	1	9.3	0.41	0.415
